# Supplementary material for: Longitudinal data on cortical thickness before and after working memory training
Source: Data Brief. 2016 Apr 2;7:1143–7. doi: 10.1016/j.dib.2016.03.090 (PMC4833123; doi:10.1016/j.dib.2016.03.090)
Supplement: Supplementary file 2 — Supplementary material [file mmc2.zip]

Archive with 1 entries (1 files):
- Metzler-Baddeley_cortical_thickness_training_data_DIB_15March2016.sav
